# Supplementary material for: Voltage-Gated Sodium Channel Substitutions Underlying Tetrodotoxin Resistance in Nemerteans: Ecological and Evolutionary Implications
Source: Int J Mol Sci. 2025 Dec 5;26(24):11785. doi: 10.3390/ijms262411785 (PMC12732450; doi:10.3390/ijms262411785)
Supplement: Supplementary file 1 [file ijms-26-11785-s001.zip]

Archive with 2 entries (2 files):
- Table_S2.pdf
- Table_S1.xlsx
