# Supplementary material for: Voltage-Gated Sodium Channel Substitutions Underlying Tetrodotoxin Resistance in Nemerteans: Ecological and Evolutionary Implications
Source: Int J Mol Sci. 2025 Dec 5;26(24):11785. doi: 10.3390/ijms262411785 (PMC12732450; doi:10.3390/ijms262411785)
Supplement: Supplementary file 1 [file ijms-26-11785-s001.zip › Table_S1.xlsx]

## Sheet: Лист1
Amphiporus_lactifloreus	TGCTCATTCCGTCTCATGACCCAGGACTATTGGGAAAATTTATATCAATTAATCATCCGTGCCAATGGCCCCTGGCATATTTCCTTCTTCATTCCGGTGATATTTCTGGGTGCGTTCTACCTGGTCAACTTGATATTGGCCATCGTAGCCATGTCCTACGACGAACAACAGAAGCAGGATAAAGCCGACCAAGAGGAACAAGAACTTCTCAGACGGGAAGAGGAAGAACGTAAGAAA---ACAGAGGAAACACATCCACTCCACAAATCGCCATCAGAAAGTTCGTGCTCAGAACCTTCCGTCTGCTTCGTGTATTCAAACTGGCCAAATCCTGGCCTACCCTCAACCTCCTGATGGGAATCATCGTTCGAACCATCGGCGCCTTGGGTAACCTAACCT…
Carinoma_hamanako	------------------------------------------------------------------GGTCCGTGGCATATGTGTTTCTTCGTATTGGTGATCTTCATGGGATCTTTCTACTTAGTCAACTTGATATTAGCTATTGTGGCTATGTCCTATGATGAACAACAGAA----------------------------------------------------------------------------------
Cephalothrix_cf_simula	TCTGCATTTCGTCTCATGACCCAGGACGCCTGGGAAAGTTTGTATCAGTTAGTAAGTGTCG--------------------------------------------------------------------------------------------------------------------------------------------------------------------------------------------------------------------------------------------------------------------------------------------------------------------------------------------------…
Cephalothrix_linearis	TCTGCATTTCGTCTCATGACCCAGGACGCCTGGGAAAGTTTGTATCAGTTAACCCTCCGTGCCAATG--------------------------------------------------------------------------------------------------------------------------------------------------------------------------------------------------------------------------------------------------------------------------------------------------------------------------------------------…
Cephalothrix_simula	TCTGCATTTCGTCTCATGACCCAGGACGCCTGGGAAAGTTTGTATCAGTTAGTAAGTGTCG----------------------------------------------------------------------------------------------------------------------------------------------------------------------------------------------------------------------------------------GTTCCTTTTCAGCTTCGTGTTTTCAAATTGGCTAAATCTTGGCCTACTTTAAATCTGCTGATGGGGATTATTGCTAGGACAATAGGTGCCCTTGGAAACTTAACCT…
Cephalothrix_spiralis	GGCGCATTTCGTCTCATGACACAGGATTTCTGGGAAAGTTTATATCAGTTGGTAAGTGAAT--------------------------------------------------------------------------------------------------------------------------------------------------------------------------------------------------------------------------------------------------------------------------------------------------------------------------------------------------…
Cerebratulus_orochi	TGCGCCTTTCGCCTTATGACCCAAGATTATTGGGAAAACCTTTATCGGTTGATCATCAGGGCTAATGGTCCGTGGCATATGCTGTTCTTTGTGCTGGTCATCTTCCTAGGAGCATTTTACCTGGTCAATCTCATCTTGGCCATCGTGGCCATGTCGTACGACGAGCAACAGAAACAAGACAAGGCTGACCAGGAAGAACAGGAATTGCTGATGAAGGAAGAAGAGGAGCGGAGACAACGCGAAGAAGGTACTATAGCTATGCCAAAAAGTCCATCAGAATG---------CGAACATTCAGATTGCTTCGTGTGTTCAAATTAGCTAAATCATGGCCTACTCTCAATCTGTTGATGGGGATCATAGTGCGAACAATAGGTGCCCTAGGAAATTTAACAT…
Heteronemertes_longifissus	TGCGCCTTTCGCCTTATGACCCAGGACGCCTGGGAAAATCTTTATCAGTTGATCATCAGGGCGAATGGTCCGTGGCATATGTTGTTCTTTGTGTTAGTGATCTTCCTGGGAGCATTCTATCTGGTCAACTTAATCTTGGCCATCGTGGCTATGTCGTACGATGAGCAACAGAAACAGGACAAAGCTGACCAGGAAGAGCAGGAGCTGCTGAGAAAGGAAGAGGAAGAACGCCGA--------------------------------------------------GTCCTYCGAACATTCAGATTGCTTCGTGTATTCAAATTAGCTAAATCATGGCCTACTCTCAACTTGTTGATGGGGATCATCGTGCGAACAATAGGTGCCCTAGGAAATCTGACAT…
Hubrechtella_ijimai	TGCGCCTTCCGTCTTATGACCCAGGACTGCTGGGAAAACTTGTA-------------------------------------------------------------------------------------------------------------------------------------------------------------------------------------------------------------------------------------------------------------------------------------------------------------------------------------------------------------------…
Kulikovia_alborostrata	TGCGCCTTTCGCCTTATGACCCAGGACTATTGGGAAGGTGTTTATCATTTGATCATCAGGGCCAATGGTCCTTGGCACATGCTCTTCTTTGTGCTGGTCATCTTCCTGGGGGCCTTCTATTTGGTCAATCTGATCTTGGCTATCGTTGCCATGTCATATGATGAGCAGCAGAAGCAGGATAAAGCTGATCAAGAGGAGCAAGAGATGCTGAGAAAGGAAGAGGAAGAACGCCGCCAACGGGAGGAGGGTACACTAACTATGCCAAAAAGTCCAT-------------------------------CTTCGTGTCTTCAAGTTAGCTAAGTCATGGCCTACTCTCAACTTATTAATGGGAATCATCGTGCGAACAATAGGTGCCCTCGGAAACCTGACAT…
Kulikovia_manchenkoi	TGCGCCTTTCGCCTTATGACCCAGGACGCCTGGGAAAACCTCTACCAGTTGATCATCAGGGCCAATGGTCCTTGGCACATGCTCTTCTTCGTGCTGGTCATCTTCCTGGGGGCCTTCTATTTGGTCAATCTGATCTTGGCTATCGTCGCCATGTCATATGATGAGCAGCAGAAGCAAGATAAAGCTGATCAGGAGGAGCAAGAGATGCTGAGAAAGGAAGAGGAAGAACGCCGA--------------------------------------------------GTCCTTCGAACATTCAGATTGCTTCGTGTCTTCAAGTTAGCTAAGTCATGGCCTACTCTCAACTTATTAATGGGAATCATCGTGCGAACAATAGGTGCCCTCGGAAACCTGACAT…
Kulikovia_montgomeryi	TGCGCCTTTCGCCTTATGACCCAGGACTACTGGGAAAATCTTTATCAACTGATTATCAGGGCCAACGGTCCGTGGCATATGTTGTTCTTTGTGTTAGTCATCTTCCTGGGAGCGTTTTATCTGGTCAACTTAATCTTAGCCATCGTGGCCATGTCGTATGACGAGCAGCAGAAACAGGACAGAGCCGATCAGGAAGAACAAGAAATGCTGAGAAAGGAAGAGGAAGAACGCCGA--------------------------------------------------GTCCTCCGAACATTCAGATTGCTTCGTGTATTCAAGTTAGCTAAATCATGGCCTACTCTTAACCTGTTGATGGGTATCATCGTACGAACAATAGGTGCCCTGGGAAACTTAACCT…
Lineus_lacteus	TGCGCATTCCGACTTATGACCCAGGATTACTGGGAAAACCTCTACCAACTGATCATCAGGGCGAATGGGCCGTGGCACATGCTGTTCTTCGTATTAGTCATCTTTCTTGGGGCATTTTATCTGGTCAACTTAATCCTGGCCATTGTGGCCATGTCTTACGACGAGCAACAGAAGCAAGACAAGGCCGACCAAGAGGAACAAGAGCTGCTGAGAAAGGAAGAAGAGGAGCGCCGTCAGCGGGAGGAAGGAGCACTAGCTATGCCAAAAAGTCCATCAGAATG----------------------------------------------------------------------------------------------------------------------…
Lineus_longissimus	TGCGCATTCCGACTTATGACCCAGGATTACTGGGAAAACCTCTACCAACTGATCATCAGGGCGAACGGTCCGTGGCACATGCTGTTCTTCGTGTTGGTCATCTTTCTGGGAGCATTTTATCTGGTCAACTTAATCCTGGCAATCGTGGCCATGTCTTACGACGAGCAACAGAAGCAAGACAAGGCCGACCAGGAGGAACAAGAGCTGCTGAGAAAGGAAGAAGAGGAGCGCCGACAGCGAGAAGAAGGAGCACTAGCTATGCCAAAAAGTCCATCAGAATG---GTCCTTCGAACATTCAGATTGCTTCGTGTGTTCAAATTAGCTAAGTCATGGCCTACTCTCAACCTCTTGATGGGGATCATCGTACGAACAATAGGTGCACTGGGAAACCTAACAT…
Lineus_ruber	TGCGCCTTTCGCCTCATGACCCAAGACTATTGGGAAAACCTTTACCAGCTGATCATCAGGGCCAATGGTCCATGGCACATGCTGTTCTTCGTGCTAGTCATCTTCCTTGGGGCATTCTATCTGGTCAACTTAATCCTGGCCATCGTGGCCATGTCTTACGACGAGCAACAAAAGCAAGACAAGGCCGACCAAGAGGAACAAGAGCTGCTGAGAAAGGAAGAAGAGGAGCGCCGACAGCGGGAGGAAGGAGCACTAGCTATGCCAAAAAGTCCATCAGAATG---------------TTCAGATTGCTTCGTGTGTTCAAATTAGCTAAGTCATGGCCTACTCTCAACTTGTTGATGGGGATCATCGTACGAACAATAGGTGCCCTAGGAAACTTAACAT…
Lineus_sanguineus	TGCGCCTTTCGCCTCATGACCCAAGACTATTGGGAAAACCTTTACCAGCTGATCATCAGGGCGAATGGGCCGTGGCACATGCTATTCTTCGTATTAGTCATCTTTCTTGGGGCATTTTATCTGGTCAACTTAATCCTGGCCATTGTGGCCATGTCTTACGACGAGCAACAGAAGCAAGACAAGGCCGACCAGGAGGAACAAGAGCTGCTGAGAAAGGAAGAAGAGGAGCGCCGTCAGCGGGAGGAAGGAGCACTAGCTATGCCAAAAAGTCCATCAGAATG-------------CATTCAGATTGCTTCGTGTGTTCAAATTAGCTAAGTCATGGCCTACTCTCAACCTGTTGATGGGTATCATCGTTCGAACAATAGGTGCCCTGGGAAACCTAACAT…
Malacobdella_grossa	TGCGCATTCCGTCTCATGACCCAGGATGCCTGGGAAAATTTGTATCAATTAATTATCCGCGCCAATGGACCGTGGCATATTTCCTTTTTTATTCCGGTGATATTCCTGGGGGCTTTCTATCTCGTCAATCTAATTTTAGCCATCGTGGCTATGTCGTATGATGAACAACAGAAGCAGGATAAACTGGATCAGGAGGAGCAGGAAATGCTGAGGAGGGAGGAAGAAGAG--------------------------------------------------------GT-CTCCGAACATTCCGTCTGCTTCGTGTATTTAAATTGGCCAAATCGTGGCCCACGTTAAACCTTTTAATGGGTATCATCATCCGGACGATAGGCGCCCTCGGCAATCTCACCT…
Micrura_bella	TGCGCCTTTCGCCTTATGACCCAGGACTATTGGGAAGGTGTTTATCATTTGATCATCAGGGCCAATGGTCCTTGGCACATGCTCTTCTTTGTGCTGGTTATCTTCCTGGGGGCCTTCTATTTGGTCAATCTGATCTTGGCTATCGTTGCCATGTCATATGATGAGCAGCAGAAGCAGGATAAAGCTGATCAAGAGGAGCAAGAGATGCTGAGAAAGGAAGAGGAAGAACGCCG----------------------------------------------------------------------------------------------------------------------------------------------------------------------…
Notospermus_geniculatus	TGCGCCTTCCGACTCATGACCCAGGATTACTGGGAGAATCTCTACCAGTTGATCATCAGGGCTAATGGTCCTTGGCATATGCTGTTCTTTGTGTTAGTCATCTTCCTGGGAGCATTTTACCTCGTCAATCTGATATTGGCCATCGTCGCCATGTCATATGACGAACAACAGAAGCAAGACAAGGCTGATCAGGAAGAACAAGAACTGCTGAGAAAGGAAGAAGAGGAGCGCCGCCAACGGGAAGAAGGAACACTAGCTATGCCAAAAAGTCCATCTGAGTG---GTCCTCCGAACATTCAGATTGCTTCGTGTCTTCAAGTTAGCTAAATCATGGCCTACACTCAATCTCTTGATGGGGATCATTGTACGAACAATAGGTGCCCTTGGAAACTTAACAT…
Parahubrechtia_rayi	------TTYCGMCTCATGACCCAGGACTACTGGGAAAATCTTTATCAACTGATTATCAGGGCCAACGGTCCATGGCATATGTTGTTCTTTGTGTTAGTCATCTTCCTGGGAGCGTTTTATCTGGTCAACTTAATCTTAGCCATCGTGGCCATGTCGTATGACGAGCAGCAGAAACAGGACAGAGCCGATCAGGAAGAACAAGAAATGCTGAGAAAGGAAGAGGAAGAACSCCGA---------------------
Parborlasia_corrugatus	TGCGCATTTCGACTCATGACCCAGGACGCCTGGGAAAATCTTTATCAGTTGATCATCAGGGCCAATGGTCCGTGGCATATGTTGTTCTTTGTGTTAGTGATCTTCCTGGGAGCATTCTATCTGGTCAATTTAATCTTGGCCATCGTGGCCATGTCGTATGATGAGCAACAGAAACAGGACAAAGCTGACCAGGAAGAGCAAGAGGTGCTGAGAAAGGAAGAGGAAGAACGCCGA--------------------------------------------------GTCCTYCGAACATTCAGATTGCTTCGTGTCTTCAAGTTAGCTAAGTCATGGCCTACTCTCAACTTATTAATGGGAATCATCGTGCGAACAATAGGTGCCCTCGGAAACCTGACAT…
Tubulanus_polymorphus	AGTTCCTTCAGACTCATGACGCAAGATTATTGGGAAAACCTCTATCAATTAATAATTCGTGCGAATGGGCCGTGGCATATGTTGTTCTTCATGCTTGTTATATTCCTGGGATCGTTCTACCTCGTCAATTTGATTTTG---------------------------------------------------------------------------------------------------------------------------------------------------------------------------------------------------------------------------------------------------------------------…
